# Supplementary material for: UPLC-ESI-QTRAP-MS-Based Metabolomics Revealed Changes in Biostimulant-Related Metabolite Profiles in Zingiber mioga Flower Buds During Development
Source: Metabolites. 2025 May 28;15(6):358. doi: 10.3390/metabo15060358 (PMC12195210; doi:10.3390/metabo15060358)
Supplement: Supplementary file 1 [file metabolites-15-00358-s001.zip]

Archive with 1 entries (1 files):
- metabolites-3627540-supplementary.pdf
